# Supplementary material for: Insights into Allosteric Mechanisms of the Lung-Enriched p53 Mutants V157F and R158L
Source: Int J Mol Sci. 2022 Sep 3;23(17):10100. doi: 10.3390/ijms231710100 (PMC9456101; doi:10.3390/ijms231710100)
Supplement: Supplementary file 1 [file ijms-23-10100-s001.zip]

Archive with 1 entries (1 files):
- ijms-1869907-supplementary.pdf
